# Supplementary material for: Characterization of Nutritional Quality Traits of a Common Bean Germplasm Collection
Source: Foods. 2021 Jul 6;10(7):1572. doi: 10.3390/foods10071572 (PMC8306501; doi:10.3390/foods10071572)
Supplement: Supplementary file 1 [file foods-10-01572-s001.zip › foods-1271776-supplementary.xlsx]

## Sheet: Table S1
Accession	Replicate	Seed Weight (g)	Cotyledon weight (mg/g seeds)	Embryo weight (mg/g seeds)	Seed coat weight (mg/g seeds)	Seed coat tickness (mm)	Lipid content (g/100 g lyophilized)	ϒ-tocopherol (mg/100 oil)	δ-tocopherol (mg/100 oil)	ϒ/δ Ratio	Total Tocopherols (mg/100 oil)	TEAC (mmol equivalent Trolox/kg lyophilized)	YPC (mg/kg β-carotene)	Protein (%)	Na (g/kg)	Mg (g/kg)	P (g/kg)	K (g/kg)	Ca (g/kg)	Macroelements (g/kg)	Fe (mg/kg)	Zn (mg/kg)	Mn (mg/kg)	Cu (mg/kg)	Se (mg/kg)	Mo (mg/kg)	Ni (mg/kg)	Microelements (mg/kg)
ECa046	A	0.311132	914.26	7.97814	77.7596	0.138	1.94433	126.475	10.4012	12.1596	136.876	0.7795	3.3052	22.2375	0.13986	2.06414	4.28656	19.1468	1.94843	27.5858	75.3204	96.4705	20.831	6.1885	0	3.53293	5.91868	208.262
ECa046	B	0.303404	919.23	12.0513	68.7179	0.088	2.45595	39.1794	3.40729	11.4987	42.5867	1.21283	4.4645	20.226	0.199854	2.01847	3.78357	19.2975	1.92094	27.2203	65.4986	76.0979	27.6004	6.49039	0	1.8882	4.12676	181.702
ECa046	C	0.298444	905.93	11.0494	83.0247	0.097	2.36047	57.0824	4.94436	11.545	62.0268	1.4887	3.893	21.3755	0.181834	2.14041	3.70855	20.4028	2.73956	29.1732	50.5009	70.3329	28.1081	8.30582	0	1.10674	2.07322	160.428
ECa046	D	0.270952	900.26	12.3871	87.3548	0.117	2.9125	79.4168	5.22906	15.1876	84.6459	0.7154	4.138	19.951	0.165668	1.96797	4.33141	15.9741	2.74114	25.1803	84.5314	67.7182	23.9957	7.13359	0	2.78383	4.69765	190.86
ECa052	A	0.196462	893.96	16.044	90	0.146	2.84565	28.2706	5.54003	5.10298	33.8106	22.5144	6.967	21.0525	0.120216	2.25159	4.7517	18.3306	2.93375	28.3879	90.7424	34.2879	43.8807	11.7955	0	1.80101	4.91037	187.418
ECa052	B	0.237069	914.82	12.8947	72.2807	0.087	2.13011	71.1041	5.27054	13.4909	76.3747	15.0565	5.099	22.082	0.273397	2.01109	1.69188	17.8811	2.4776	24.3351	91.426	39.4052	27.3536	14.4193	0	1.87155	3.81793	178.294
ECa052	C	0.21029	904.71	11.5686	83.7255	0.092	2.16289	38.1951	4.85233	7.87149	43.0474	14.4071	10.594	17.105	0.142792	1.95097	3.5074	14.2388	2.59755	22.4375	112.929	20.16	27.0256	9.57621	0	1.65145	2.20414	173.546
ECa052	D	0.20338	839.7	23.1	137.2	0.13	2.46768	84.2942	5.81895	14.4861	90.1131	24.5166	6.133	16.93	0.117399	2.1851	4.91531	19.6001	2.69016	29.5081	80.7147	78.8075	41.1054	11.1263	0	1.934	4.03739	217.725
ECa060	A	0.219118	903.59	9.70874	86.699	0.228	1.308	16.784	2.71659	6.17833	19.5006	22.9758	7.9	23.2335	0	2.21165	4.7382	21.2498	2.35763	30.5573	94.7544	17.3726	27.3369	12.1749	0	2.66158	0.589117	154.889
ECa060	B	0.209104	905	10.7692	84.2308	0.108	1.92326	82.7179	6.70055	12.3449	89.4184	24.2959	11.475	24.617	0	2.40446	5.45886	21.5306	2.91804	32.312	71.7415	14.5535	25.6976	11.3668	0	2.86365	0.614268	126.837
ECa060	C	0.238871	908.67	10.1667	81.1667	0.081	2.53723	101.924	7.31683	13.93	109.24	18.6574	6.5655	21.064	0	1.99808	4.35762	19.0426	1.79831	27.1966	66.0562	15.6727	23.3504	9.54145	0	2.41593	0.523843	117.56
ECa060	D	0.228406	908.58	9.66667	81.75	0.073	2.16226	105.919	7.12849	14.8585	113.047	22.1367	11.357	19.39	0	1.89788	3.75017	16.1648	2.45499	24.2679	53.0126	17.2451	28.3214	8.24091	0	2.8557	0.713106	110.389
ECa064	A	0.215246	918.74	13.4234	67.8378	0.165	3.33881	55.0765	7.13352	7.7208	62.21	21.2678	8.004	20.81	0.0188646	2.03692	4.09668	18.4319	2.47688	27.0613	65.5941	18.1518	29.5208	10.7766	0	1.49991	2.10601	127.649
ECa064	B	0.22463	923.36	12.605	64.0336	0.103	2.7378	64.4921	5.43969	11.8558	69.9318	21.9327	7.126	20.042	0.0303099	1.9025	3.45821	18.3058	2.37191	26.0687	67.6348	15.2624	31.1517	10.041	0	1.61454	2.15296	127.857
ECa064	C	0.220149	915.63	14.3689	70	0.083	2.156	30.6287	3.42343	8.94678	34.0521	10.631	4.864	21.483	0.0244818	2.0385	5.33571	18.9161	1.98126	28.296	64.626	31.1784	24.8441	13.271	0	1.01552	2.68948	137.624
ECa064	D	0.187636	924.56	12.4444	63	0.105	2.08182	99.9179	6.67661	14.9654	106.595	18.8894	8.132	18.9455	0.0306058	2.26082	5.01904	22.6273	2.57545	32.5132	74.2716	28.3995	26.6883	10.557	0	1.66373	2.66522	144.245
ECa078	A	0.198491	848.27	15.5769	136.154	0.129	4.95753	20.0773	4.25354	4.72014	24.3308	24.4788	6.312	23.3075	0	2.58684	6.0847	19.1075	2.36518	30.1442	60.573	40.9456	16.5633	14.3287	0	1.68067	2.04765	136.139
ECa078	B	0.245	861.84	18.1553	120	0.157	1.99011	128.669	9.29041	13.8496	137.959	28.258	7.4825	24.366	0	2.30975	5.7326	15.8445	2.72877	26.6156	45.6155	31.1363	16.6691	12.7074	0	1.60558	3.45072	111.185
ECa078	C	0.212432	900.71	12.7434	86.5487	0.138	1.451	69.2067	6.06742	11.4063	75.2741	14.3491	6.7715	23.096	0	1.99778	4.82324	15.8132	2.40842	25.0426	61.3003	29.7662	16.2158	14.4114	0	1.43774	2.28754	125.419
ECa078	D	0.269706	905.76	12.3022	81.9424	0.09	2.02667	125.622	8.01715	15.6692	133.639	27.0726	4.7395	18.796	0	1.70134	5.37208	17.3604	1.8086	26.2424	54.1586	30.6681	27.1519	10.1381	0	1.72564	2.51751	126.36
ECa085	A	0.307544	910.75	12.1918	77.0548	0.11	3.668	84.7291	9.70784	8.7279	94.4369	21.7172	2.615	18.9835	0.137031	1.99866	3.10271	17.2068	3.85387	26.2991	122.967	17.5019	27.0343	15.9037	0	0.626444	2.83125	186.865
ECa085	B	0.31451	905.22	12.0879	82.6923	0.096	2.31325	57.7872	4.41052	13.1021	62.1978	25.4036	6.1195	22.678	0.131956	1.87979	3.65338	15.4734	2.44656	23.585	110.11	12.7963	19.4106	10.1384	0	0.641775	2.98206	156.079
ECa085	C	0.233036	900.36	11.9091	87.7273	0.125	2.75366	123.63	6.62492	18.6614	130.255	18.9861	6.9385	21.604	0.135929	2.08512	3.48573	18.8178	2.14967	26.6743	117.608	18.4122	20.2548	8.3862	0	0.732176	2.48017	167.873
ECa085	D	0.242237	903.6	12.88	83.52	0.134	2.1211	129.51	6.52267	19.8553	136.032	21.6755	5.1435	21.66	0.12481	2.20839	4.73995	20.4058	2.20074	29.6797	126.622	14.7605	38.7802	11.586	0	1.03571	2.28627	195.07
ECa095	A	0.223692	910.28	14.0566	75.6604	0.14	2.963	91.5875	8.34904	10.9698	99.9365	22.0721	9.405	22.154	0	2.21769	1.19053	22.5133	3.47451	29.3961	55.5221	21.4087	35.2486	12.4898	1.75001	1.72674	5.73954	133.886
ECa095	B	0.23037	913.33	13.4234	73.2432	0.093	2.32118	65.3628	5.49599	11.8928	70.8587	22.1728	4.8535	21.3375	0	1.73639	3.63758	16.5012	2.9635	24.8387	55.2661	27.833	25.8066	12.4802	3.45066	1.58949	4.74456	131.171
ECa095	C	0.212941	911.42	13.8679	74.717	0.138	2.01415	53.4938	4.02483	13.291	57.5187	18.2128	10.5675	19.972	0	2.41509	4.2052	19.5391	2.4432	28.6026	71.5721	27.6671	34.1458	10.8231	4.51414	1.47204	4.90399	155.098
ECa095	D	0.206133	909.6	14.1584	76.2376	0.052	2.413	108.345	5.71641	18.9534	114.062	27.0917	8.129	19.0055	0	2.00474	4.7591	17.5928	3.39605	27.7527	52.4442	20.8964	23.2955	11.4465	1.90209	1.34127	4.31439	115.64
ECa096	A	0.229697	913.65	11.746	74.6032	0.121	2.704	106.781	10.0895	10.5834	116.87	18.0455	6.225	22.116	0.257961	2.10652	4.9231	20.5007	3.16915	30.9574	90.2309	42.3432	30.5117	12.0572	0.874611	1.41601	2.02118	179.455
ECa096	B	0.203824	910.28	13.4906	76.2264	0.121	2.72674	61.1736	5.56209	10.9983	66.7357	18.3714	9.818	20.981	0.346068	2.16133	2.11374	21.8578	3.15942	29.6384	65.9291	27.109	37.8452	12.9139	4.37384	1.31695	3.83027	153.318
ECa096	C	0.22	897.45	16.2264	86.3208	0.07	2.94603	62.2181	5.95624	10.4459	68.1744	20.5328	6.48	18.171	0.150055	1.77785	3.60944	15.5377	2.75359	23.8287	63.6304	44.4373	22.9249	8.72487	6.03855	1.37193	1.57135	148.699
ECa096	D	0.209355	897.5	16.5385	85.9615	0.144	1.94943	108.253	8.20114	13.1997	116.454	18.0967	9.294	20.505	0.134685	2.00531	3.72669	19.4346	2.8316	28.1328	96.7133	24.1126	38.9884	8.89012	5.1754	1.38565	1.41855	176.684
ECa102	A	0.497826	908.8	9.65251	81.5444	0.12	2.599	84.9943	8.19258	10.3746	93.1869	1.8973	2.365	21.662	0.204295	2.36471	3.24775	20.0902	4.89098	30.7979	92.8161	53.9725	26.2902	10.2743	0	2.10646	2.18706	187.647
ECa102	B	0.410571	911.04	8.86878	80.0905	0.09	3.03488	31.6593	3.19206	9.91813	34.8514	1.74344	3.076	20.153	0.177355	2.61502	4.40748	18.5173	2.5678	28.285	87.2951	42.8395	23.2562	13.8778	0	1.51664	2.15025	170.936
ECa102	C	0.457551	908.16	10.9677	80.8756	0.085	1.742	37.4656	3.55591	10.5362	41.0216	1.3326	2.9875	20.1665	0.202607	2.3059	4.49954	18.5225	2.12159	27.6521	70.4987	45.3978	23.8745	10.5747	0	1.07849	2.48047	153.905
ECa102	D	0.454865	897.94	10.9091	91.1483	0.107	2.44607	97.9257	5.84501	16.7537	103.771	1.3147	2.489	22.3085	0.180829	2.22089	4.98039	16.7166	3.52539	27.6241	63.9289	60.0636	22.6917	10.5243	0	1.62388	2.74468	161.577
ECa103	A	0.205424	924.55	13.4959	61.9512	0.116	2.06897	49.8902	6.95335	7.17499	56.8436	20.7201	3.72	21.9275	0.0113658	1.84126	3.22888	16.4747	1.37119	22.9274	73.7757	23.3221	18.1652	8.1133	1.031	2.32736	2.11306	128.848
ECa103	B	0.208868	940.16	9.67742	50.1613	0.123	2.46829	65.9225	6.25331	10.542	72.1758	16.5058	2.8365	19.706	0.0100874	2.10167	4.6045	19.7943	1.54601	28.0566	84.5745	31.6675	18.6701	10.3993	0.778189	2.1211	2.74603	150.957
ECa103	C	0.216481	909.75	15.1261	75.1261	0.144	2.16512	57.9757	5.96715	9.7158	63.9428	17.3727	3.166	21.886	0.0129104	1.86483	3.66866	16.2536	1.43573	23.2357	69.1356	22.5887	18.6742	8.7369	0.78119	2.09567	2.20173	124.214
ECa103	D	0.173276	922.77	13.7234	63.5106	0.145	2.21744	69.9448	5.49178	12.7363	75.4366	11.3878	3.188	18.8985	0.00923637	1.7836	4.87256	15.9524	1.57331	24.1912	57.2721	32.508	18.2412	8.65137	0.7315	1.58463	3.13479	122.124
ECa198	A	0.2	892.3	12.7586	94.9425	0.164	2.9	72.2534	8.18827	8.82402	80.4417	16.0967	4.016	22.7125	0.184877	2.15081	4.69469	19.1538	2.01558	28.1998	88.225	25.0258	25.8938	12.2311	1.43119	2.85647	3.80499	159.468
ECa198	B	0.206324	906.61	13.6697	79.7248	0.129	2.4814	65.9537	6.1034	10.8061	72.0571	9.1566	5.718	21.471	0.183516	2.40365	3.38905	23.2136	2.0747	31.2645	82.3679	22.1548	23.1039	12.5352	1.88223	2.42874	2.99279	147.466
ECa198	C	0.204384	904.23	13.4615	82.3077	0.073	2.12772	73.5434	6.83275	10.7634	80.3762	8.9996	7.2075	21.6575	0.166878	2.13078	5.17276	18.4764	2.39438	28.3412	81.4768	22.4352	22.7676	10.3583	1.75001	2.98856	3.51169	145.288
ECa198	D	0.206667	902.31	14.8077	82.8846	0.095	2.07714	148.652	9.02549	16.4702	157.677	17.5554	4.9635	22.078	0.16437	2.20444	5.38265	17.3664	2.31372	27.4315	102.924	26.3417	25.8994	10.3729	1.79409	1.88391	2.59999	171.816
ECa200	A	0.293269	905.64	15.9732	78.3893	0.184	2.52474	49.2599	6.96275	7.07477	56.2227	22.3726	2.88	20.677	0.236461	2.19716	3.39852	19.4365	1.84685	27.1154	95.4979	19.5481	22.4863	18.3973	0	3.03148	1.88699	160.848
ECa200	B	0.267941	904.49	13.8406	81.6667	0.187	1.2549	74.5853	6.12888	12.1695	80.7141	28.3153	2.9425	20.0615	0.299724	2.02043	5.49831	15.7331	1.82998	25.3816	67.8804	20.8445	17.951	9.53698	0	2.27494	1.03384	119.522
ECa200	C	0.2525	903.1	15.5556	81.3492	0.094	2.79307	21.643	3.20195	6.75931	24.845	25.8953	4.669	21.0065	0.167162	2.091	4.45733	17.2743	2.07613	26.0659	77.4594	18.794	26.6581	10.1295	0	1.70413	1.17924	135.924
ECa200	D	0.322459	915.54	12.2024	72.2619	0.086	1.74095	79.5431	6.10958	13.0194	85.6527	28.2389	3.2465	22.3765	0.126317	1.95752	5.11424	16.1036	2.19445	25.4962	51.0726	19.4467	16.532	8.74464	0	2.12119	1.02273	98.9399
ECa203	A	0.237778	898.73	14.127	87.1429	0.126	2.74898	104.292	16.2984	6.3989	120.59	15.704	3.375	20.3265	0.17122	2.39662	3.24901	21.3072	2.62567	29.7497	102.375	43.5233	23.5896	18.6694	2.62462	1.43578	3.91038	196.129
ECa203	B	0.255763	895.87	16.4286	87.6984	0.096	2.9266	35.2938	8.44473	4.17939	43.7386	16.606	2.1945	22.0845	0.202809	2.60336	6.10633	20.2347	2.26023	31.4074	88.5273	49.2978	21.1841	16.2437	2.64194	1.21975	4.03732	183.152
ECa203	C	0.2625	895.81	16.9853	87.2059	0.142	2.09167	100.247	9.34815	10.7237	109.595	19.5189	3.0485	21.1435	0.11199	2.05419	3.97063	16.5773	2.0374	24.7515	105.658	49.9408	16.5524	13.2177	3.18072	1.52089	2.226	192.297
ECa203	D	0.20974	893.46	16.6929	89.8425	0.092	2.18763	137.196	10.7351	12.7801	147.931	25.7725	2.7765	21.366	0.151348	1.95691	4.74902	16.4085	2.15097	25.4168	82.8529	43.9653	15.4417	12.0296	2.70836	1.70994	2.5242	161.232
ECe017	A	0.406471	904.8	12.7041	82.5	0.144	3.133	72.1658	8.37482	8.617	80.5406	12.3551	3.365	20.899	0.0955218	2.09869	5.45736	22.3045	3.05496	33.011	158.846	30.3535	31.137	11.8546	0	2.65711	3.87279	238.721
ECe017	B	0.36902	908.57	13.0159	78.4127	0.131	2.32772	44.4385	5.07869	8.74999	49.5172	11.9501	3.029	22.9935	0.0836338	2.00142	5.92277	19.0452	2.07894	29.132	103.306	35.4878	26.2109	13.5101	0	3.08298	1.78809	183.386
ECe017	C	0.311026	928.02	10.3646	61.6146	0.121	2.08916	120.604	10.2209	11.7998	130.825	16.84	6.4785	24.173	0.0671767	2.05009	4.70419	19.8529	1.91841	28.5928	75.2661	29.3079	24.3953	10.6113	0	2.05005	2.96387	144.594
ECe017	D	0.376875	904.4	13.15	82.45	0.128	1.95275	102.343	7.29496	14.0293	109.638	13.2439	3.803	19.5835	0.0558484	1.68562	5.59237	17.9311	2.08108	27.346	63.8664	28.6045	32.2562	11.0747	0	3.48036	3.83894	143.121
ECe092	A	0.35963	918.84	11.4573	69.6985	0.176	3.036	115.114	18.5333	6.21121	133.647	0.4872	2.888	26.0155	0.146376	1.9273	4.85935	18.9337	2.07355	27.9403	77.6821	22.3369	19.7291	14.0825	0	0.825631	5.50647	140.163
ECe092	B	0.368605	907.6	13.4694	78.9286	0.137	2.71765	78.7914	12.2559	6.42886	91.0472	2.2172	3.3245	25.2285	0.109498	1.99804	4.32769	19.7863	2.37978	28.6013	71.2669	25.5203	18.8882	11.8597	0	0.847615	3.64369	132.026
ECe092	C	0.424231	917.75	13.1863	69.0686	0.141	-	-	-	-	0	3.8812	3.3385	23.95	0.111572	2.10707	6.60349	19.5045	2.41492	30.7415	78.8178	35.8858	22.8111	13.2328	0	0.782612	4.10201	155.632
ECe092	D	0.371842	911.98	13.1401	74.8792	0.101	3.55783	104.313	9.86488	10.5742	114.178	2.1031	2.851	24.0065	0.160643	1.72698	5.44994	17.8078	2.29174	27.4371	96.4187	37.8518	16.0627	26.8442	0	0.962707	3.77586	181.916
ECe095	A	0.650526	902.92	9.49843	87.5862	0.229	3.30625	107.035	9.13717	11.7142	116.172	7.035	1.925	22.775	0.22065	1.99071	2.83776	17.1646	2.6314	24.8451	65.8469	53.1151	23.0578	17.4109	0	0.693544	4.39643	164.521
ECe095	B	0.608049	904.26	9.9308	85.8131	0.183	1.95962	71.5601	5.69006	12.5763	77.2501	7.0033	1.9265	20.87	0.153179	1.78599	4.8549	15.9179	1.77359	24.4856	55.6156	76.7756	23.7923	11.8379	0	0.624216	1.71135	170.357
ECe095	C	0.634375	907.04	10.1235	82.8395	0.134	2.01415	65.9012	4.59909	14.3292	70.5003	2.8711	2.798	20.1545	0.208176	1.91286	4.01227	17.0942	1.9027	25.1302	70.3341	25.3166	19.5347	13.547	0	0.625616	9.75375	139.112
ECe095	D	0.597674	898.92	8.34395	92.7389	0.172	2.413	98.9895	6.31019	15.6872	105.3	11.4523	3.7685	22.677	0.282154	1.78763	4.6671	15.3888	2.10105	24.2268	50.67	46.404	17.0853	13.6201	0	0.719847	2.45001	130.949
ECe122	A	0.211644	903.11	13.7736	83.1132	0.15	2.40714	84.5686	9.99331	8.46252	94.5619	15.3471	7.475	21.147	0.427961	2.07408	2.58179	19.5022	2.79784	27.3839	109.181	18.3236	31.7824	17.1872	4.37463	3.79826	2.1018	186.748
ECe122	B	0.224658	912.14	11.4286	76.4286	0.138	1.8	42.0836	5.00443	8.40928	47.0881	14.3169	7.063	21.612	0.676148	2.79489	2.50482	20.9173	9.39361	36.2868	336.979	30.7463	41.277	12.7504	2.98791	4.68051	1.2299	430.651
ECe122	C	0.20913	903.47	10.198	86.3366	0.062	1.27273	66.3481	5.56814	11.9157	71.9162	16.7245	6.1285	20.1725	0.403758	2.02945	4.56226	15.5532	2.98371	25.5324	92.9946	33.8407	21.3322	11.7358	4.19565	2.14814	1.95855	168.206
ECe122	D	0.205303	902.52	13.0841	84.3925	0.075	2.57717	61.5813	4.83435	12.7383	66.4156	27.6079	5.513	18.7865	0.453744	1.66621	4.173	15.0006	3.2476	24.5411	165.196	13.7271	26.875	12.6375	2.70836	2.16433	2.09041	225.399
ECe166	A	0.348209	922.87	9.80198	67.3267	0.216	1.32	218.037	18.7319	11.6399	236.769	0.8185	2.175	20.042	0.509646	2.32738	3.4609	22.4433	3.95716	32.6984	83.1822	18.5375	34.5697	14.8439	0	1.32807	1.18082	153.642
ECe166	B	0.400784	922.44	8.0543	69.5023	0.17	3.603	37.2138	4.13908	8.99084	41.3529	2.84256	1.4145	18.7265	0.590034	1.67337	3.88503	14.5441	2.95564	23.6482	78.9385	17.6055	21.5665	10.3547	0	1.28152	1.05311	130.8
ECe166	C	0.279592	914.94	9.7619	75.2976	0.111	1.71341	103.189	8.40931	12.2708	111.599	1.6246	2.75	19.235	0.412021	2.14169	4.20224	18.1583	5.05765	29.9719	74.2624	30.581	24.11	13.2531	0	1.27386	1.06742	144.548
ECe166	D	0.396735	914.85	8.75	76.4	0.095	2.39688	120.743	9.04006	13.3564	129.783	6.2165	2.5355	20.0375	0.398275	1.80323	4.04392	14.6094	3.81889	24.6737	76.4714	23.9435	24.1964	18.5574	0	1.31724	0.789902	145.276
ECe171	A	0.4946	917.74	10.6312	71.6279	0.12	2.474	142.977	10.3697	13.7879	153.346	13.6565	4.675	22.8325	0.264625	2.34927	4.01283	21.961	1.74239	30.3301	65.8897	56.9036	21.5909	10.0382	0	2.41079	3.9895	160.823
ECe171	B	0.546667	906.76	12.9876	80.249	0.198	1.554	141.317	6.1881	22.8369	147.505	27.3785	5.455	21.2435	0.188411	2.05194	5.68094	17.1097	1.51611	26.5471	72.3848	16.1516	14.6804	8.8984	0	1.97772	3.15795	117.251
ECe171	C	0.643382	924.43	10.5212	65.0489	0.09	2.364	107.945	5.85864	18.425	113.804	21.9636	4.807	22.113	0.23687	1.75344	4.8977	16.2399	1.07959	24.2075	69.6298	89.6211	12.9336	8.46891	0	1.06074	4.11765	185.832
ECe171	D	0.636852	928.66	10.9873	60.3503	0.143	2.17339	116.591	4.85124	24.0333	121.443	21.6834	5.067	21.409	0.282006	1.9741	4.62616	18.5322	1.0782	26.4926	67.1139	24.8198	14.3069	7.86392	0	1.46841	4.26787	119.841
ECe177	A	0.222075	902.92	18.2075	78.8679	0.166	3.28478	19.6448	4.91864	3.99394	24.5634	0.6044	4.348	20.252	0.00697357	2.10105	5.62659	18.8005	4.85839	31.3935	96.8106	19.244	38.6655	10.1288	0	4.7275	2.43122	172.008
ECe177	B	0.226508	914.4	13.6879	71.9149	0.096	2.61163	74.2661	5.26273	14.1117	79.5288	3.71428	3.1055	20.7535	0.00957897	1.9908	5.0349	18.7566	4.21627	30.0082	60.5783	28.0853	22.6058	8.69614	0	1.22138	2.70221	123.889
ECe177	C	0.225	907.14	15.4135	77.4436	0.093	2.11573	111.455	9.21323	12.0972	120.668	1.957	3.391	19.1895	0.00878111	2.47951	6.01314	20.1459	3.38054	32.0278	66.316	19.6189	24.4331	10.5471	0	4.2318	2.51222	127.659
ECe177	D	0.220943	905.75	16.75	77.5	0.099	1.78242	104.751	8.08003	12.9642	112.831	1.0827	3.451	20.128	0.00837684	1.84237	6.13088	16.5952	3.48608	28.0629	49.1006	31.1087	22.5156	9.38291	0	2.83174	3.1381	118.078
ECe234	A	0.470698	907.17	8.86957	83.9565	0.154	1.194	6.75735	2.19179	3.08302	8.94915	16.8567	5	21.655	0.171531	2.70913	6.17088	26.2754	2.11945	37.4463	119.615	33.0378	31.4229	15.2402	0	4.86855	3.52234	207.707
ECe234	B	0.267869	904.86	9.00943	86.1321	0.112	2.75732	50.7345	4.62783	10.9629	55.3624	25.3482	3.998	24.054	0.101525	2.47516	4.85665	18.7914	1.60186	27.8266	96.6391	21.3182	23.749	12.0538	0	3.07977	3.70358	160.543
ECe234	C	0.456053	909.38	9.45312	81.1719	0.098	0.672289	59.4287	4.18836	14.189	63.617	18.4804	6.179	21.983	0.147371	2.14078	4.27553	20.0241	1.72252	28.3103	104.368	37.616	25.2653	8.522	0	5.71972	2.26989	183.761
ECe234	D	0.305319	900.86	10.977	88.1609	0.129	2.45	56.1308	3.97144	14.1336	60.1023	13.2439	5.6095	19.026	0.176175	2.07961	5.70911	17.9996	1.71264	27.6772	-	33.5383	34.5826	9.29865	0	3.49613	3.56268	84.4783
ECe240	A	0.313404	887.15	13.0464	99.8013	0.254	3.49125	12.7155	4.5769	2.77819	17.2924	23.1	5.0415	20.2325	0.00875214	1.84793	4.40512	16.2917	2.08231	24.6358	61.7505	11.911	19.0901	8.68135	0	2.42343	0	103.856
ECe240	B	0.249643	871.45	17.3636	111.182	0.112	2.95	25.3264	3.26893	7.74759	28.5953	23.3833	5.15	22.9685	0.00972071	2.10544	4.26383	17.7655	2.76706	26.9115	76.0167	37.5273	16.668	8.47994	0	2.26762	0	140.96
ECe240	C	0.2886	894.79	13.1953	92.0118	0.134	2.32976	79.0605	5.12169	15.4364	84.1822	18.9474	5.4745	19.023	0.00828288	1.7872	3.02604	14.9515	3.02301	22.7961	56.098	28.2955	25.5346	7.04804	0	1.88657	0	118.863
ECe240	D	0.304231	893.07	13.4337	93.494	0.149	2.15714	74.091	5.66264	13.0842	79.7537	22.0602	4.162	21.026	0.0117404	1.80925	5.23291	16.3175	2.05564	25.427	53.3282	48.2817	16.3319	7.62269	0	2.50852	0	128.073
ECe268	A	0.33069	914.28	9.49275	76.2319	0.147	3.196	5.20332	1.77856	2.92557	6.98189	12.1797	3.35	23.78	0.274215	1.80547	4.51431	19.4904	2.06379	28.1482	79.7707	8.4506	20.9752	9.10543	5.1754	0.984736	2.99101	127.453
ECe268	B	0.315918	902.17	10.8917	86.9427	0.129	1.70816	92.6366	11.3791	8.1409	104.016	6.0863	3.28	25.1545	0.479288	2.13267	4.02923	20.9503	2.75654	30.348	32.1314	4.13627	29.1122	8.69526	2.15632	0.94636	4.84766	82.0255
ECe268	C	0.348372	906.35	12.2222	81.4286	0.093	1.94691	140.412	9.51607	14.7552	149.928	16.8207	3.809	22.1085	0.138399	2.05949	5.27595	18.5014	3.54891	29.5242	70.9667	2.36947	19.2881	7.8278	2.05178	0.923694	2.16276	105.59
ECe268	D	0.307059	944.1	8.2659	47.6301	0.129	1.93393	100.375	7.96583	12.6007	108.341	12.3738	4.063	21.119	0.331379	1.71768	5.68294	17.6325	3.31633	28.6809	62.8063	5.2601	28.9202	8.04506	2.12571	0.748089	1.42754	109.333
ECe294	A	0.368261	914.87	11.2308	73.8974	0.089	3.92474	78.5818	10.7247	7.32719	89.3065	3.16472	5.49	25.3385	0.258543	2.0169	2.93051	20.0481	2.13383	27.3878	103.494	25.6477	26.8433	16.98	3.87461	1.30288	3.87642	182.019
ECe294	B	0.414375	910.91	14.1176	74.9733	0.079	0.940594	152.66	13.39	11.4011	166.05	3.8621	3.165	19.465	0.202461	1.61646	4.42207	14.1284	2.8429	23.2123	107.615	10.384	18.7607	6.65988	2.37933	0.987469	1.98922	148.776
ECe294	C	0.416875	916.19	13.2275	70.582	0.087	2.12277	62.7003	6.74462	9.29635	69.4449	1.5836	3.931	20.461	0.245027	1.84358	4.808	17.6756	2.4185	26.9907	108.667	64.62	26.1502	8.23872	3.17579	0.814522	2.62194	214.288
ECe294	D	0.367368	896.79	12.9412	90.2674	0.097	2.4427	105.654	8.88545	11.8906	114.539	2.9061	3.083	21.4435	0.322938	1.8067	5.29823	15.6187	4.03614	27.0827	104.543	59.0815	21.2952	9.34647	2.41736	1.0618	2.02292	199.768
ECe312	A	0.464524	902.11	13.1579	84.7368	0.117	2.5449	128.759	16.3504	7.87495	145.109	1.5779	2.595	23.5685	0.426974	2.06993	5.07762	25.9698	1.43534	34.9796	126.502	44.2857	27.1136	17.7895	0.874611	1.31983	3.57647	221.462
ECe312	B	0.491857	905.37	10.3896	84.2424	0.117	1.58462	108.225	9.24957	11.7006	117.475	1.6906	2.305	23.354	0.601402	2.05302	3.20551	21.435	2.91149	30.2065	79.6113	44.3601	24.0376	18.4391	0.874611	1.33987	3.5937	172.256
ECe312	C	0.484762	915.6	10.6376	73.7584	0.107	2.10192	91.4182	8.35123	10.9467	99.7694	1.2553	2.7605	24.3035	0.293016	1.67992	5.16627	18.1444	2.09914	27.3828	114.878	37.5449	18.9153	9.97458	0.988296	1.39394	2.37496	186.07
ECe312	D	0.478605	897.67	13.7143	88.619	0.144	1.82566	125.257	9.47702	13.2169	134.734	0.7154	3.0965	24.336	0.415945	1.87337	5.23758	16.6804	3.10406	27.3114	77.215	44.7487	21.6876	14.8467	0.926658	1.10716	3.18142	163.713

## Sheet: Table S2
Accession	Seed Weight (g)	Cotyledon weight (mg/g seeds)	Embryo weight (mg/g seeds)	Seed coat weight (mg/g seeds)	Seed coat tickness (mm)	Lipid content (g/100 g lyophilized)	ϒ-tocopherol (mg/100 oil)	δ-tocopherol (mg/100 oil)	Total Tocopherols (mg/100 oil)	ϒ/δ Ratio	TEAC (mmol equivalent Trolox/kg lyophilized)	YPC (mg/kg β-carotene)	Protein (%)	Ca (g/kg)	K (g/kg)	Na (g/kg)	Mg (g/kg)	P (g/kg)	Macroelements (g/kg)	Fe (mg/kg)	Mn (mg/kg)	Zn (mg/kg)	Cu (mg/kg)	Se (mg/kg)	Mo (mg/kg)	Ni (mg/kg)	Microelements (mg/kg)
ECa046	0.30±0.02	909.92±8.47	10.87±2.01	79.21±8.02	0.11±0.02	2.42±0.40	75.54±37.74	6.00±3.04	81.53±40.70	12.60±1.75	1.05±0.37	3.95±0.49	20.95±1.06	2.34±0.47	18.71±1.9	0.17±0.03	2.05±0.07	4.03±0.33	27.29±1.64	68.96±14.56	25.13±3.4	77.65±13.02	7.03±0.94	0±0	2.33±1.06	4.2±1.61	185.3±19.91
ECa052	0.21±0.02	888.3±33.49	15.90±5.15	95.80±28.56	0.11±0.03	2.40±0.33	55.47±26.54	5.37±0.41	60.84±26.74	10.24±4.49	19.12±5.14	7.20±2.39	19.29±2.66	2.67±0.19	17.51±2.3	0.16±0.07	2.1±0.14	3.72±1.49	26.17±3.33	93.95±13.56	34.84±8.91	43.17±25.12	11.73±2.02	0±0	1.81±0.12	3.74±1.13	189.5±19.84
ECa060	0.22±0.01	906.4±2.6	10.08±0.51	83.46±2.53	0.12±0.07	1.98±0.52	76.84±41.30	5.97±2.18	82.80±43.45	11.83±3.91	22.02±2.41	9.32±2.48	22.08±2.31	2.38±0.46	19.5±2.48	0.00±0.00	2.13±0.23	4.58±0.72	28.58±3.58	71.39±17.44	26.18±2.17	16.21±1.35	10.33±1.78	0±0	2.7±0.21	0.61±0.08	127.4±19.51
ECa064	0.21±0.02	920.5±4.1	13.21±0.88	66.22±3.27	0.11±0.04	2.58±0.59	62.53±28.72	5.67±1.66	68.20±29.88	10.87±3.23	18.18±5.20	7.03±1.51	20.32±1.09	2.35±0.26	19.57±2.05	0.03±0.01	2.06±0.15	4.48±0.86	28.48±2.84	68.03±4.34	28.05±2.82	23.25±7.73	11.16±1.44	0±0	1.45±0.3	2.4±0.32	134.3±8.08
ECa078	0.23±0.03	879.15±28.43	14.69±2.73	106.2±26.22	0.13±0.03	2.61±1.59	85.89±51.70	6.91±2.21	92.80±53.86	11.41±4.79	23.54±6.33	6.33±1.16	22.39±2.46	2.33±0.38	17.03±1.56	0.00±0.00	2.15±0.38	5.5±0.54	27.01±2.19	55.41±7.28	19.15±5.34	33.13±5.24	12.9±1.99	0±0	1.61±0.13	2.58±0.61	124.8±10.28
ECa085	0.27±0.04	904.9±4.3	12.27±0.42	82.75±4.39	0.12±0.02	2.71±0.69	98.91±33.86	6.82±2.18	105.7±34.36	15.09±5.16	21.95±2.64	5.20±1.88	21.23±1.58	2.66±0.8	17.98±2.12	0.13±0.01	2.04±0.14	3.75±0.7	26.56±2.49	119.3±7.17	26.37±8.95	15.87±2.57	11.5±3.21	0±0	0.76±0.19	2.64±0.32	176.5±17.74
ECa095	0.22±0.01	911.16±1.64	13.88±0.33	74.96±1.31	0.11±0.04	2.43±0.40	79.70±24.86	5.90±1.8	85.59±25.96	13.78±3.58	22.39±3.64	8.24±2.47	20.62±1.40	3.07±0.47	19.04±2.64	0.00±0.00	2.09±0.29	3.45±1.57	27.65±1.99	58.7±8.69	29.63±5.96	24.45±3.82	11.81±0.82	2.9±1.32	1.53±0.16	4.93±0.6	133.9±16.23
ECa096	0.22±0.01	904.73±8.47	14.50±2.29	80.78±6.23	0.11±0.03	2.58±0.44	84.61±26.47	7.45±2.11	92.06±28.42	11.31±1.28	18.76±1.19	7.95±1.86	20.44±1.66	2.98±0.22	19.33±2.72	0.22±0.1	2.01±0.17	3.59±1.15	28.14±3.1	79.13±16.8	32.57±7.45	34.5±10.37	10.65±2.15	4.12±2.27	1.37±0.04	2.21±1.11	164.5±15.78
ECa102	0.46±0.04	906.49±5.83	10.10±1.02	83.41±5.19	0.10±0.02	2.46±0.54	63.01±33.36	5.20±2.32	68.21±35.31	11.90±3.25	1.57±0.29	2.73±0.35	21.07±1.09	3.28±1.23	18.46±1.38	0.19±0.01	2.38±0.17	4.28±0.73	28.59±1.5	78.63±13.65	24.03±1.58	50.57±7.92	11.31±1.72	0±0	1.58±0.42	2.39±0.28	168.5±14.53
ECa103	0.20±0.02	924.3±12.4	13.01±2.33	62.69±10.21	0.13±0.01	2.23±0.17	60.93±8.88	6.17±0.61	67.10±8.38	10.04±2.30	16.50±3.86	3.23±0.37	20.60±1.54	1.48±0.09	17.12±1.8	0.01±0.00	1.9±0.14	4.09±0.77	24.6±2.36	71.19±11.31	18.44±0.27	27.52±5.29	8.98±0.99	0.83±0.14	2.03±0.32	2.55±0.48	131.5±13.25
ECa198	0.20±0.00	901.3±6.29	13.67±0.85	84.96±6.79	0.12±0.04	2.40±0.38	90.10±39.17	7.54±1.32	97.64±40.22	11.72±3.30	12.95±4.51	5.48±1.35	21.98±0.55	2.2±0.18	19.55±2.55	0.17±0.01	2.22±0.12	4.66±0.89	28.81±1.68	88.75±9.91	24.42±1.71	23.99±2.03	11.37±1.17	1.17±0.2	2.54±0.5	3.23±0.54	156.0±12.24
ECa200	0.28±0.03	907.2±5.66	14.39±1.73	78.42±4.36	0.14±0.06	2.08±0.71	56.26±26.62	5.60±1.65	61.86±27.83	9.76±3.30	26.21±2.79	3.43±0.84	21.03±0.98	1.99±0.18	17.14±1.67	0.21±0.08	2.07±0.1	4.62±0.92	26.01±0.79	72.98±18.56	20.91±4.6	19.66±0.86	11.7±4.5	0±0	2.28±0.55	1.28±0.41	128.8±26.18
ECa203	0.24±0.02	895.9±2.15	16.06±1.31	87.97±1.27	0.11±0.02	2.49±0.41	94.26±42.65	11.21±3.52	105.5±44.19	8.52±3.93	19.40±4.55	2.85±0.50	21.23±0.72	2.27±0.25	18.63±2.51	0.16±0.04	2.25±0.3	4.52±1.22	27.83±3.25	94.85±10.91	19.19±3.84	46.68±3.41	15.04±3	2.79±0.26	1.47±0.2	3.17±0.93	183.2±15.63
ECe017	0.37±0.04	911.5±11.21	12.31±1.31	76.24±9.94	0.13±0.01	2.38±0.53	84.89±33.56	7.74±2.15	92.63±35.37	10.80±2.61	13.60±2.23	4.17±1.57	21.91±2.06	2.28±0.52	19.78±1.86	0.08±0.02	1.96±0.19	5.42±0.52	29.52±2.44	100.3±42.39	28.5±3.79	30.94±3.12	11.76±1.27	0±0	2.82±0.61	3.12±0.98	177.4±44.9
ECe092	0.38±0.03	914.1±5.25	12.81±0.92	73.14±4.65	0.14±0.03	3.10±0.42	99.41±18.65	13.55±4.48	84.72±59.10	7.74±2.46	2.17±1.39	3.10±0.27	24.80±1.00	2.29±0.15	19.01±0.88	0.13±0.03	1.94±0.16	5.31±0.98	28.68±1.45	81.05±10.77	19.37±2.78	30.4±7.63	16.5±6.95	0±0	0.85±0.08	4.26±0.85	152.4±21.96
ECe095	0.62±0.02	903.3±3.37	9.47±0.80	87.24±4.15	0.18±0.04	2.42±0.62	85.87±20.20	6.43±1.94	92.31±21.91	13.58±1.78	7.09±3.50	2.60±0.88	21.62±1.31	2.1±0.38	16.39±0.88	0.22±0.05	1.87±0.1	4.09±0.91	24.67±0.4	60.62±9.05	20.87±3.13	50.4±21.2	14.1±2.35	0±0	0.67±0.05	4.58±3.63	151.2±19.15
ECe122	0.21±0.01	905.3±4.5	12.12±1.62	82.57±4.3	0.11±0.04	2.01±0.60	63.65±17.46	6.35±2.45	70.00±19.53	10.38±2.27	18.50±6.15	6.54±0.89	20.43±1.25	4.61±3.2	17.74±2.91	0.49±0.13	2.14±0.47	3.46±1.07	28.44±5.36	176.1±111.6	30.32±8.46	24.16±9.66	13.58±2.45	3.57±0.84	3.2±1.26	1.85±0.42	252.7±120.97
ECe166	0.36±0.06	918.7±4.49	9.09±0.85	72.13±4.41	0.15±0.06	2.26±1.00	119.8±74.72	10.08±6.17	129.9±80.82	11.56±1.86	2.88±2.38	2.22±0.59	19.51±0.65	3.95±0.86	17.44±3.74	0.48±0.09	1.99±0.3	3.9±0.32	27.75±4.31	78.21±3.82	26.11±5.77	22.67±5.97	14.25±3.42	0±0	1.3±0.03	1.02±0.17	143.6±9.46
ECe171	0.58±0.07	919.4±9.6	11.28±1.15	69.32±8.63	0.14±0.05	2.14±0.41	127.2±17.62	6.82±2.44	134.0±19.34	19.77±4.66	21.17±5.65	5.00±0.34	21.90±0.73	1.35±0.33	18.46±2.52	0.24±0.04	2.03±0.25	4.8±0.69	26.89±2.54	68.75±2.88	15.88±3.88	46.87±33.46	8.82±0.92	0±0	1.73±0.59	3.88±0.5	145.9±33.25
ECe177	0.22±0.00	907.5±4.9	16.01±1.93	76.43±3.08	0.11±0.04	2.45±0.65	77.53±41.85	6.87±2.11	84.40±43.70	10.79±4.61	1.84±1.37	3.57±0.54	20.08±0.65	3.99±0.69	18.57±1.47	0.01±0.00	2.1±0.27	5.7±0.49	30.37±1.76	68.2±20.37	27.06±7.79	24.51±6	9.69±0.82	0±0	3.25±1.57	2.7±0.32	135.4±24.72
ECe234	0.37±0.10	905.6±3.64	9.58±0.97	84.86±3.00	0.12±0.02	1.77±1.00	43.26±24.60	3.74±1.07	47.01±25.60	10.59±5.23	18.48±5.07	5.20±0.93	21.68±2.06	1.79±0.23	20.77±3.76	0.15±0.03	2.35±0.3	5.25±0.85	30.32±4.76	106.8±11.69	28.75±5.11	31.38±7.01	11.28±3.04	0±0	4.29±1.22	3.26±0.67	159.1±53.36
ECe240	0.29±0.03	886.6±10.62	14.26±2.08	99.12±8.72	0.16±0.06	2.73±0.61	47.80±33.69	4.66±1.03	52.46±34.44	9.76±5.66	21.87±2.03	4.96±0.56	20.81±1.66	2.48±0.49	16.33±1.15	0.01±0.00	1.89±0.15	4.23±0.91	24.94±1.71	61.8±10.11	19.41±4.27	31.5±15.41	7.96±0.76	0±0	2.27±0.28	0±0	122.9±15.62
ECe268	0.33±0.02	916.7±18.9	10.22±1.71	73.06±17.51	0.12±0.02	2.20±0.68	84.66±56.96	7.66±4.16	92.32±60.54	9.61±5.24	11.87±4.41	3.63±0.37	23.04±1.79	2.92±0.66	19.14±1.42	0.31±0.14	1.93±0.2	4.88±0.74	29.18±0.97	61.42±20.72	24.57±5.18	5.05±2.56	8.42±0.59	2.8±1.53	0.9±0.1	2.86±1.47	106.1±18.67
ECe294	0.39±0.03	909.6±8.8	12.88±1.21	77.43±8.76	0.09±0.01	2.36±1.23	99.90±39.39	9.94±2.82	109.8±41.77	9.98±2.10	2.88±0.95	3.92±1.12	21.68±2.57	2.86±0.84	16.87±2.57	0.26±0.05	1.82±0.16	4.36±1.02	26.17±1.98	106.1±2.46	23.26±3.89	39.93±26.16	10.31±4.58	2.96±0.71	1.04±0.2	2.63±0.88	186.2±28.23
ECe312	0.48±0.01	905.2±7.63	11.97±1.71	82.84±6.36	0.12±0.02	2.01±0.41	113.4±17.19	10.86±3.69	124.3±19.92	10.93±2.25	1.31±0.44	2.69±0.33	23.89±0.50	2.39±0.77	20.56±4.12	0.43±0.13	1.92±0.18	4.67±0.98	29.97±3.6	99.55±24.88	22.94±3.48	42.73±3.47	15.26±3.86	0.92±0.05	1.29±0.13	3.18±0.57	185.8±25.45
Table S2. Mean ± standard deviation for the quality traits analyzed computed for all the 25 accessions.

## Sheet: Table S3 
	VC	SE	Estimated h2			VC	SE	Estimated h2
Average seed weight					Mg
V(Accession)	0.01	0.00	91.44		V(Accession)	0.009	0.006	16.23
V(Replicate)	0.00	0.00	0.00		V(Replicate)	0.008	0.008	13.54
V(Accession:Replicate)	0.00	0.00	8.56		V(Accession:Replicate)	0.042	0.007	70.23
Total	0.02				Total	0.061
Cotyledon weight					P
V(Accession)	78.32	32.91	36.55		V(Accession)	0.237	0.124	22.44
V(Replicate)	0.00	4.53	0.00		V(Replicate)	0.101	0.106	9.56
V(Accession:Replicate)	135.95	22.66	63.44		V(Accession:Replicate)	0.720	0.120	67.99
Total	214.26				Total	1.05
Embryo weight					K
V(Accession)	3.64	1.29	52.7		V(Accession)	0.471	0.473	7.84
V(Replicate)	0.00	0.11	0.00		V(Replicate)	1.323	1.218	22.03
V(Accession:Replicate)	3.27	0.54	47.3		V(Accession:Replicate)	4.210	0.702	70.12
Total	6.91				Total	6.003
Seed coat weight					Ca
V(Accession)	69.84	28.2	39.6		V(Accession)	0.392	0.166	35.93
V(Replicate)	0.00	3.55	0.00.		V(Replicate)	0.000	0.023	0.00
V(Accession:Replicate)	106.52	17.75	60.4		V(Accession:Replicate)	0.700	0.117	64.07
Total	176.36				Total	1.092
Seed coat thickness					Macroelements
V(Accession)	0.00	0.00	10.19		V(Accession)	1.087	0.844	12.53
V(Replicate)	0.00	0.00	27.93		V(Replicate)	0.894	0.949	10.30
V(Accession:Replicate)	0.00	0.00	61.88		V(Accession:Replicate)	6.694	1.112	77.16
Total	0.00				Total	8.674
Lipid content					Cu
V(Accession)	0.00	0.03	-0.01		V(Accession)	4.04	1.65	35.32
V(Replicate)	0.08	0.08	16.15		V(Replicate)	1.04	1.06	9.11
V(Accession:Replicate)	0.4	0.07	83.85		V(Accession:Replicate)	6.36	1.06	55.57
Total	0.48				Total	11.45
ϒ-tocopherol					Fe
V(Accession)	186.09	143.98	12.7		V(Accession)	481.11	194.36	39.47
V(Replicate)	153.32	162.57	10.46		V(Replicate)	4.09	28.4	0.34
V(Accession:Replicate)	1126	188.94	76.84		V(Accession:Replicate)	733.69	123.24	60.19
Total	1465.41				Total	1218.88
δ-Tocopherol					Mn
V(Accession)	3.28	1.42	31.47		V(Accession)	16.67	6.63	38.86
V(Replicate)	1.03	1.05	9.91		V(Replicate)	2.13	2.53	4.97
V(Accession:Replicate)	6.11	1.03	58.61		V(Accession:Replicate)	24.09	4.02	56.16
Total	10.42				Total	42.89
ϒ/δ Ratio					Mo
V(Accession)	4.17	1.6	23.97		V(Accession)	0.71	0.23	67.3
V(Replicate)	7.91	6.64	45.5		V(Replicate)	0.02	0.03	2.15
V(Accession:Replicate)	5.31	0.89	30.53		V(Accession:Replicate)	0.32	0.05	30.55
Total	17.38				Total	1.06
Total tocopherols					Ni
V(Accession)	175.06	160.63	10.22		V(Accession)	1.17	0.42	52.18
V(Replicate)	159.64	175.6	9.32		V(Replicate)	0.01	0.04	0.36
V(Accession:Replicate)	1378.41	336.24	80.46		V(Accession:Replicate)	1.06	0.18	47.46
Total	1713.11				Total	2.24
TEAC					Se
V(Accession)	70.41	21.24	84.14		V(Accession)	1.84	0.56	81.18
V(Replicate)	0.78	1.04	0.93		V(Replicate)	0.00	0.01	0.00
V(Accession:Replicate)	12.5	2.08	14.93		V(Accession:Replicate)	0.43	0.07	18.82
Total	83.69				Total	2.27
YPC					Zn
V(Accession)	3.57	1.15	69.42		V(Accession)	181.76	64.31	53.29
V(Replicate)	0.00	0.06	0.08		V(Replicate)	0.00	5.31	0.00
V(Accession:Replicate)	1.57	0.26	30.5		V(Accession:Replicate)	159.29	26.55	46.71
Total	5.15				Total	341.04
Protein					Microelements
V(Accession)	1.06	0.46	30.46		V(Accession)	700.55	284.52	38.63
V(Replicate)	0.33	0.34	9.64		V(Replicate)	23.28	55.08	1.28
V(Accession:Replicate)	2.08	0.35	59.91		V(Accession:Replicate)	1089.67	181.61	60.09
Total	3.47				Total	1813.5
Na
V(Accession)	0.02	0.006	84.45
V(Replicate)	0.00	0.000	1.99
V(Accession:Replicate)	0.032	0.0005	13.56
Total	0.238

## Sheet: Table S4
Phenotypic trait	Seed weight	Cotyledon weight	Embryo weight	Seed coat weight	Seed coat thickness	Lipid content	ϒ-tocopherol	δ-Tocopherol	ϒ/δ Ratio	Total Tocopherols	TEAC	YPC	Protein	Na	Mg	P	K	Ca	Macroelements	Fe	Zn	Mn	Cu	Se	Mo	Ni	Microelements
Seed weight	1	0.18	-0.47***	-0.1	0.21*	-0.1	0.21*	0.1	0.23*	0.18	-0.38***	-0.47***	0.24*	0.34***	-0.18	0.09	-0.02	-0.18	-0.05	-0.05	0.33***	-0.3**	0.12	-0.26*	-0.22*	0.24*	0.06
Cotyledon weight		1	-0.58***	-0.98***	-0.11	-0.21*	0.12	0.09	0.11	0.10	-0.26**	-0.13	0.0	0.16	-0.22*	-0.15	0.09	-0.03	-0.00	0.03	-0.19	-0.03	-0.09	0.009	-0.08	0.06	-0.06
Embryo weight			1	0.44***	-0.05	0.15	-0.06	0.03	-0.11	-0.06	0.29**	0.15	-0.17	-0.34***	0.06	0.13	-0.07	0.03	-0.02	-0.03	0.01	0.12	0.01	0.19	0.04	0.01	0.02
Seed coat weight				1	0.13	0.2*	-0.12	-0.1	-0.1	-0.1	0.23*	0.11	0.03	-0.11	0.23*	0.14	-0.08	0.03	0	-0.03	0.21*	0.02	0.1	-0.05	0.09	-0.07	0.06
Seed coat thickness					1	0.07	-0.04	0.09	-0.22*	-0.04	0.02	-0.13	0.16	0.04	0.08	-0.02	0.13	-0.06	0.09	-0.02	-0.09	0.05	0.13	-0.21*	0.07	-0.03	-0.05
Lipid content						1	-0.3*	-0.03	-0.36***	-0.28**	-0.01	-0.05	0.08	-0.14	0.02	-0.12	0.01	0	-0.04	-0.01	0.03	0.01	0.25*	0	-0.21*	0.1	0.02
ϒ-tocopherol							1	0.73***	0.6***	1***	-0.12	-0.13	0.07	0.18	-0.16	0.02	0	0.02	0.01	-0.11	0.04	-0.12	0.05	-0.03	-0.24*	0.09	-0.08
δ-Tocopherol								1	-0.05	0.76***	-0.3**	-0.26**	0.26**	0.24*	-0.04	-0.07	0.21*	0.07	0.19	0.03	-0.01	-0.04	0.33***	0.09	-0.22*	0.15	0.06
ϒ/δ Ratio									1	0.56***	0.15	0.12	-0.2*	-0.02	-0.22*	0.06	-0.26**	-0.11	-0.25*	-0.19	0.11	-0.16	-0.29**	-0.16	-0.15	0.08	-0.17
Total Tocopherols										1	-0.11	-0.12	0.06	0.19	-0.16	-0.03	0.01	0.03	0	-0.09	0.03	-0.11	0.06	0	-0.22*	0.08	-0.06
TEAC											1	0.5***	-0.14	-0.35***	0.06	-0.03	-0.13	-0.22*	-0.21*	-0.02	-0.31**	-0.01	-0.14	0.07	0.13	-0.23*	-0.16
YPC												1	-0.12	-0.3**	0.2	-0.21*	0.12	0.05	0.05	0.03	-0.26**	0.38***	-0.18	0.21*	0.19	-0.08	-0.04
Protein													1	0.08	0.14	0.1	0.29**	0.14	0.24*	-0.01	-0.01	-0.27**	0.27**	-0.03	-0.11	0.18	0
Na														1	0.01	-0.26*	0.09	0.34***	0.16	0.42***	0.06	0.12	0.28**	0.26**	-0.11	0.01	0.41***
Mg															1	0.01	0.64***	0.26**	0.7***	0.28**	0.04	0.3**	0.21*	-0.05	0.34***	0.09	0.32**
P																1	-0.04	-0.21*	0.23*	-0.16	0.05	-0.23*	-0.1	-0.27**	0.11	-0.04	-0.19
K																	1	0.05	0.88***	0.21	0	0.43***	0.27**	0.02	0.24*	0.22*	0.27**
Ca																		1	0.37***	0.52***	-0.09	0.41***	0.09	0.16	0.13	-0.19	0.47***
Macronutrients																			1	0.33***	-0.01	0.45***	0.25*	-0.01	0.31**	0.11	0.37***
Fe																				1	-0.05	0.33***	0.21*	0.2*	0.3**	-0.08	0.88***
Zn																					1	-0.09	-0.02	-0.11	-0.04	0.23*	0.37***
Mn																						1	0.05	0.16	0.26**	0.06	0.37***
Cu																							1	0.03	-0.12	0.18	0.26**
Se																								1	-0.11	0.05	0.19
Mo																									1	-0.14	0.24*
Ni																										1	0.08
Micronutrients																											1
Supplementary Table S3. Correlation matrix between traits. *, p <0.05; **, p <0.01; ***, p <0.001.
